# Supplementary material for: Does the Low-Field MRI Appearance of Intraosseous STIR Hyperintensity in Equine Cadaver Limbs Change when Subjected to a Freeze-Thaw Process?
Source: Animals (Basel). 2021 Feb 11;11(2):475. doi: 10.3390/ani11020475 (PMC7916973; doi:10.3390/ani11020475)
Supplement: Supplementary file 1 [file animals-11-00475-s001.xlsx]

## Sheet: Table S1
	Sagittal																		Frontal														Transverse
	STIR	STIR	SNR	T1W	T1W	SNR	STIR	STIR	SNR	T1W	T1W	SNR	STIR	STIR	SNR	T1W	T1W	SNR	STIR	STIR	STIR	STIR	SNR	SNR	SNR	T1W	T1W	T1W	T1W	SNR	SNR	SNR	STIR	STIR	STIR	STIR	SNR	SNR	SNR	T1W	T1W	T1W	T1W	SNR	SNR	SNR
Leg no.	ROI Lateral Condyle	ROI Background	STIR Lateral Condyle	ROI Lateral Condyle	ROI Background	T1W Lateral Condyle	ROI Medial Condyle	ROI Background	STIR Medial Condyle	ROI Medial Condyle	ROI Background	T1W Medial Condyle	ROI Axial Physis	ROI Background	STIR Axial Physis	ROI Axial Physis	ROI Background	T1W Axial Physis	ROI Lateral Condyle	ROI Medial Condyle	ROI Axial Physis	ROI Background	STIR Lateral Condyle	STIR Medial Condyle	STIR Axial Physis	ROI Lateral Condyle	ROI Medial Condyle	ROI Axial Physis	ROI Background	T1W Lateral Condyle	T1W Medial Condyle	T1W Axial Physis	ROI Lateral Condyle	ROI Medial Condyle	ROI Axial Physis	ROI Background	STIR Lateral Condyle	STIR Medial Condyle	STIR Axial Physis	ROI Lateral Condyle	ROI Medial Condyle	ROI Axial Physis	ROI Background	T1W Lateral Condyle	T1W Medial Condyle	T1W Axial Physis
1	139.1	56.4	2.46631	951.4	59.3	16.0438	151.5	56.9	2.66257	505.5	56	9.02679	164.9	58.4	2.82363	902.2	56	16.1107	91.1	147.2	133.7	46.9	1.94243	3.13859	2.85075	908.4	411.5	993	51.6	17.6047	7.97481	19.2442	111.1	159	171.2	48.3	2.30021	3.29193	3.54451	834.1	290.5	722	57.8	14.4308	5.02595	12.4913
2	220.537	58.429	3.77444	831.356	57.814	14.3798	166.712	58.124	2.86821	999.883	58.043	17.2266	298.194	67.4	4.42424	165.254	78.598	2.10252	185.008	189.86	256.873	55.509	3.33294	3.42035	4.62759	838.726	860.709	1676.45	60.969	13.7566	14.1172	27.4968	171.253	157.705	185.215	47.825	3.58083	3.29754	3.87277	792.118	834.967	1521.12	56.457	14.0305	14.7894	26.943
3	329.362	64.174	5.13233	629.784	50.669	12.4294	260.18	66.625	3.90514	796.447	51.222	15.5489	406.665	69.164	5.87972	1002.76	50.79	19.7433	304.792	247.032	389.326	66.824	4.56112	3.69676	5.82614	654.529	716.711	1222.55	48.207	13.5775	14.8674	25.3604	297.248	261.933	335.566	69.322	4.28793	3.7785	4.84069	834.977	858.348	1451.4	61.475	13.5824	13.9626	23.6097
4	197.707	61.156	3.23283	731.369	48.412	15.1072	151.401	61.856	2.44764	913.419	45.148	20.2317	208.784	64.864	3.2188	1370	48.288	28.3715	165.113	147.276	185.461	62.099	2.65887	2.37163	2.98654	922.216	1079.08	1919.81	65.316	14.1193	16.5209	29.3926	120.937	100.626	160.475	54.858	2.20455	1.8343	2.92528	1434.11	1545.05	1748.28	52.68	27.2231	29.329	33.1868
5	142.958	52.54	2.72094	1169.2	62.7	18.6475	135.853	51.91	2.61709	1278.35	59.58	21.456	115.543	54.073	2.1368	2040.3	59.651	34.2039	160.782	139.548	179.312	61.027	2.6346	2.28666	2.93824	1213.74	1440.03	2441.58	64.732	18.7502	22.246	37.7183	79.278	86.385	94.893	79.278	1	1.08965	1.19697	1440.66	1452.73	1844.96	52.025	27.6917	27.9238	35.463
6	162.401	57.908	2.80447	1205.18	78.023	15.4465	139.704	61.823	2.25974	1367.12	69.117	19.7798	196.581	59.606	3.29801	1822.37	70.696	25.7775	101.05	101.87	168.173	51.179	1.97444	1.99046	3.28598	1314.77	1416.85	1680.13	63.937	20.5635	22.16	26.2779	143.744	160.656	203.588	64.158	2.24047	2.50407	3.17323	1125.74	1016.87	1225.24	72.508	15.5258	14.0243	16.8981
7	168.862	49.161	3.43488	1186.97	73.211	16.213	107.973	47.221	2.28655	1418.6	73.192	19.3819	151.444	48.205	3.14167	1630.51	70.201	23.2263	106.171	86.321	133.964	44.264	2.39859	1.95014	3.02648	1198.94	1545.71	1581.52	57.812	20.7385	26.7368	27.3562	120.777	101.532	139.148	54.797	2.20408	1.85288	2.53934	1187.82	1318.3	1256.97	76.797	15.467	17.166	16.3674
8	346.916	54.791	6.33162	515.674	81.051	6.36234	407.591	52.257	7.79974	719.374	77.363	9.29868	132.015	55.964	2.35893	2332.96	82.566	28.2557	135.57	195.228	101.168	49.283	2.75085	3.96137	2.0528	912.903	1287.2	1452.53	58.627	15.5714	21.9558	24.7758	247.326	299.822	138.357	54.609	4.52903	5.49034	2.53359	501.008	745.611	1273.96	79.324	6.31597	9.39956	16.0602
9	292.319	53.134	5.50154	591.308	73.122	8.0866	408.186	58.463	6.98195	532.785	80.417	6.62528	136.136	58.071	2.3443	1959.78	76.523	25.6103	206.644	332.584	137.161	55.274	3.73854	6.01701	2.48147	764.638	501.977	1826.07	57.312	13.3417	8.75867	31.8618	223.126	323.128	311.165	65.219	3.42118	4.95451	4.77108	341.081	342.101	299.006	74.325	4.58905	4.60277	4.02295
10	60.04	27.956	2.14766	1189.91	65	18.3064	62.3	28.9	2.15571	80.9	69.5	1.16403	69.6	27.7	2.51264	215.2	64.9	3.31587	37.3	45	33.2	21.2	1.75943	2.12264	1.56604	1595.7	855.9	2019.9	72.1	22.1318	11.871	28.0153	38.4	46.5	42.2	24.1	1.59336	1.92946	1.75104	1158.4	812.2	1498.7	54	21.4519	15.0407	27.7537
11	71.2	33.3	2.13814	1223.2	66.4	18.4217	88	36.2	2.43094	813.8	66.9	12.1644	110	34.9	3.15186	1983.6	62.8	31.586	40.4	45	47.3	22.5	1.79556	2	2.10222	1917.1	1608.4	2073.3	60.1	31.8985	26.7621	34.4975	55.3	64.7	63.2	27.1	2.04059	2.38745	2.3321	965.6	683	1528.3	64.9	14.8783	10.5239	23.5485
12	238.7	63.3	3.77093	1568.7	63.5	24.7039	256	59	4.33898	1356	63.7	21.2873	346.8	59.5	5.82857	1828.9	67.5	27.0948	116.9	150.2	184.3	48.4	2.41529	3.10331	3.80785	1839.1	1679.1	2307.2	65.9	27.9074	25.4795	35.0106	194.1	257.3	300	59.2	3.27872	4.34628	5.06757	1330.5	1135	1329.4	67.4	19.7404	16.8398	19.724
13	175.4	48.2	3.639	1498.1	65.9	22.7329	188.7	52.5	3.59429	1426	66.4	21.4759	285.9	51.3	5.5731	2077.4	68.8	30.1948	94.2	79.4	170.9	34.7	2.7147	2.28818	4.92507	1761.5	1977.7	2325.6	67.3	26.1738	29.3863	34.5557	202.7	189.2	210.7	51.2	3.95898	3.69531	4.11523	906	786.1	1456.1	61.9	14.6365	12.6995	23.5234
14	131.4	51.5	2.55146	1546.3	64.3	24.0482	106	52.6	2.01521	1606.5	62.6	25.6629	127.3	55.5	2.29369	2326.8	67.9	34.268	96.7	98	165.7	36.4	2.65659	2.69231	4.5522	1726.6	1453.1	1969	54.8	31.5073	26.5164	35.9307	85	102.4	122.6	45	1.88889	2.27556	2.72444	1329.8	1084.8	1609.9	71.3	18.6508	15.2146	22.5792
15	99	51.2	1.93359	1206.2	61.6	19.5812	118.8	46.4	2.56034	1386.9	63.4	21.8754	89.3	48.4	1.84504	2304	59.7	38.593	61	63.6	75.3	75.3	0.810093	0.844622	1	1803.3	1904.1	2716	66.9	26.9552	28.4619	40.5979	97.4	105	98.9	47.7	2.04193	2.20126	2.07338	1096.7	1109.2	1811.3	69.7	15.7346	15.9139	25.9871

## Sheet: Table S2
	Sagittal																		Frontal														Transverse
	STIR	STIR	SNR	T1W	T1W	SNR	STIR	STIR	SNR	T1W	T1W	SNR	STIR	STIR	SNR	T1W	T1W	SNR	STIR	STIR	STIR	STIR	SNR	SNR	SNR	T1W	T1W	T1W	T1W	SNR	SNR	SNR	STIR	STIR	STIR	STIR	SNR	SNR	SNR	T1W	T1W	T1W	T1W	SNR	SNR	SNR
Leg no.	ROI Lateral Condyle	ROI Background	STIR Lateral Condyle	ROI Lateral Condyle	ROI Background	T1W Lateral Condyle	ROI Medial Condyle	ROI Background	STIR Medial Condyle	ROI Medial Condyle	ROI Background	T1W Medial Condyle	ROI Axial Physis	ROI Background	STIR Axial Physis	ROI Axial Physis	ROI Background	T1W Axial Physis	ROI Lateral Condyle	ROI Medial Condyle	ROI Axial Physis	ROI Background	STIR Lateral Condyle	STIR Medial Condyle	STIR Axial Physis	ROI Lateral Condyle	ROI Medial Condyle	ROI Axial Physis	ROI Background	T1W Lateral Condyle	T1W Medial Condyle	T1W Axial Physis	ROI Lateral Condyle	ROI Medial Condyle	ROI Axial Physis	ROI Background	STIR Lateral Condyle	STIR Medial Condyle	STIR Axial Physis	ROI Lateral Condyle	ROI Medial Condyle	ROI Axial Physis	ROI Background	T1W Lateral Condyle	T1W Medial Condyle	T1W Axial Physis
1	87	30.3	2.87129	1067.3	55.5	19.2306	94.5	35.7	2.64706	552.7	54.8	10.0858	90.8	34.3	2.64723	1336.3	63.1	21.1775	38.7	52.2	54.6	19.5	1.98462	2.67692	2.8	1076.7	529	1275	50.6	21.2787	10.4545	25.1976	75.3	96.4	106.2	26.7	2.82022	3.61049	3.97753	1094.5	463.6	792.5	59.6	18.3641	7.77852	13.297
2	165.9	44.5	3.72809	916.3	55.7	16.4506	155.1	43.8	3.5411	1001.2	56.7	17.6578	291.4	39.7	7.34005	1574.2	55.3	28.4665	97.4	109	185	28.3	3.4417	3.85159	6.5371	872.9	842.7	1833	63.1	13.8336	13.355	29.0491	149.7	142.6	163.6	32.6	4.59202	4.37423	5.0184	686.5	552	1468.6	59.2	11.5963	9.32432	24.8074
3	201.1	43.6	4.61239	658.3	48.3	13.6294	174.3	45.7	3.814	762.5	45.4	16.7952	270.9	44.1	6.14286	1090.8	49.3	22.1258	116.3	95.7	138.9	22.4	5.19196	4.27232	6.20089	576.9	636.8	1277.8	51.2	11.2676	12.4375	24.957	203.1	200.6	258.9	38	5.34474	5.27895	6.81316	548.4	632.1	1399.1	63.3	8.66351	9.98578	22.1027
4	169	49.1	3.44196	888.4	52.4	16.9542	145.2	47.4	3.06329	1111.6	50.1	22.1876	230.5	41.4	5.56763	1788	51.2	34.9219	126.6	117.7	196.8	38.9	3.2545	3.02571	5.05913	1195.4	1380.3	2575.5	73.3	16.3083	18.8308	35.1364	128.8	118.3	171.2	39.1	3.29412	3.02558	4.37852	1153	1371.7	1834.6	67.7	17.031	20.2614	27.099
5	139.5	43.1	3.23666	1436.8	58.9	24.3939	146.5	43.3	3.38337	1544.8	66.3	23.3002	163.3	43.9	3.71982	2508.2	68	36.8853	106.9	107.8	127.9	34.7	3.08069	3.10663	3.68588	1529.5	1661.4	2787.8	66.2	23.1042	25.0967	42.1118	112.1	134	129.1	34.1	3.28739	3.92962	3.78592	850.7	944.5	1509.5	55.2	15.4112	17.1105	27.346
6	128.5	46.7	2.75161	1276.6	60.7	21.0313	122.3	48.2	2.53734	1274.7	60.6	21.0347	127.6	50.6	2.52174	1181.9	60.7	19.4712	87	83.4	128.3	41.7	2.08633	2	3.07674	1460	1495	1747.8	51.5	28.3495	29.0291	33.9379	95.2	93.3	145.3	38.5	2.47273	2.42338	3.77403	1135.4	1208	1217	59.7	19.0184	20.2345	20.3853
7	156.4	50.8	3.07874	1000.4	54.2	18.4576	105.4	45.6	2.3114	1665	58.7	28.3646	150.3	48.9	3.07362	1560.3	58.4	26.7175	122.4	101	200.1	51.3	2.38596	1.96881	3.90058	1502.7	1877.1	1799.2	62.2	24.1592	30.1785	28.926	132.3	110	176.5	46.8	2.82692	2.35043	3.77137	960.1	1183.8	1099.2	67	14.3299	17.6687	16.406
8	319.5	49.5	6.45455	387.5	44.8	8.64955	344.6	46.7	7.37901	448.5	46.3	9.68683	130.7	45.8	2.85371	1207.7	47.7	25.3187	283.9	349	158.6	46.6	6.09227	7.48927	3.40343	473.1	788.4	1760	63.7	7.427	12.3768	27.6295	222.4	220.7	101.7	375	0.593067	0.588533	0.2712	518.8	821.1	1143.3	56.2	9.23132	14.6103	20.3434
9	269.5	49.3	5.46653	533.6	55.3	9.64919	415	54.7	7.58684	437.1	49	8.92041	117	52.3	2.23709	1542.4	51.9	29.7187	237.9	298	120	52.7	4.51423	5.65465	2.27704	736	699	1838.8	57.1	12.8897	12.2417	32.2032	217.8	316.7	259.8	50.6	4.30435	6.25889	5.13439	935.5	739.3	1033.5	66	14.1742	11.2015	15.6591
10	70.7	34.1	2.07331	752.1	49.9	15.0721	75.9	37.5	2.024	677.9	49.3	13.7505	92.9	39.1	2.37596	1119	49.6	22.5605	63.3	76	76.7	33.7	1.87834	2.25519	2.27596	1155.3	787.6	1827.7	66.2	17.4517	11.8973	27.6088	59.5	76.6	57.3	29.6	2.01014	2.58784	1.93581	504.9	54	874.7	54	9.35	1	16.1981
11	80.6	37.3	2.16086	1063.3	60.7	17.5173	85.9	36.6	2.34699	740.2	63	11.7492	140.6	39.6	3.55051	1732.9	63	27.5063	85	85.4	149.3	42.6	1.99531	2.00469	3.50469	1728	1422.6	2518.9	67.5	25.6	21.0756	37.317	72.8	77.9	84.1	34.9	2.08596	2.23209	2.40974	729	477.6	1374.8	55.7	13.088	8.57451	24.6822
12	162	53.7	3.01676	1277.4	76	16.8079	161.3	52.6	3.06654	1344.8	52.6	25.5665	237.2	53.4	4.44195	1639.4	76	21.5711	114.1	128	170.2	39.1	2.91816	3.27366	4.35294	1611.9	1530.1	1798.1	70.3	22.9289	21.7653	25.5775	144.2	184.7	225.6	63.4	2.27445	2.91325	3.55836	1272.2	1059.6	1215.3	85	14.9671	12.4659	14.2976
13	127.7	45	2.83778	970.3	51.3	18.9142	179.1	47.9	3.73904	741.4	52.1	14.2303	244.2	65.1	3.75115	1159.5	106.8	10.8567	81.2	75.4	173.5	35.7	2.27451	2.11204	4.85994	1550	1568.5	1872.2	72.5	21.3793	21.6345	25.8234	113	111.4	171.7	39.9	2.83208	2.79198	4.30326	875.2	924.2	1159.5	72.1	12.1387	12.8183	16.0818
14	109	47.7	2.28512	1037.8	56.9	18.239	110.8	50.3	2.20278	1002.2	53.9	18.5937	120.5	46.9	2.5693	1796.8	56.8	31.6338	54.9	68.1	71.2	34.3	1.60058	1.98542	2.0758	1937.2	1774.9	2749.9	75.6	25.6243	23.4775	36.3743	75.2	82.2	86.7	46.2	1.62771	1.77922	1.87662	1423.4	1287.6	1869.5	72.9	19.5254	17.6626	25.6447
15	100.9	49.7	2.03018	922.6	45.3	20.3664	112.1	50.5	2.2198	1088.5	45.5	23.9231	105.5	53	1.99057	1678.4	48.6	34.535	56.9	62.9	76.2	35.1	1.62108	1.79202	2.17094	1470.6	1702.7	2784.8	73	20.1452	23.3247	38.1479	87.4	97.2	79.1	46.6	1.87554	2.08584	1.69742	1130.4	1094.3	1608.2	52.9	21.3686	20.6862	30.4008

## Sheet: Table S3
		Sagittal					Frontal					Transverse
Leg no.	Fresh/thawed	ROI	Background ROI	Max STIR SNR	Min STIR ROI	Min STIR SNR	ROI	Background ROI	Max STIR SNR	Min STIR ROI	Min STIR SNR	ROI	Background ROI	Max STIR SNR	Min STIR ROI	Min STIR SNR
1	Fresh	202.9	59.5	3.41008	182.3	3.1	143.4	48.7	2.94456	146.4	3.00616	187.4	49.2	3.80894	141.4	2.87398
1	Thawed	127	32.5	3.90769	110.3	3.4	63.2	19	3.32632	53.2	2.8	92.6	27.3	3.39194	78.5	2.87546
2	Fresh	342.2	56.3	6.07815	235.1	4.2	586.6	49.4	11.8745	224.5	4.54453	350.9	50.5	6.94851	251.5	4.9802
2	Thawed	366.9	40.1	9.14963	242.8	6.1	355.8	21.9	16.2466	142	6.48402	321.8	33	9.75152	222.1	6.7303
3	Fresh	328.4	65.1	5.04455	311.7	4.8	348.6	63.1	5.52456	260.8	4.13312	421.9	60.6	6.96205	316.7	5.22607
3	Thawed	207.9	47.3	4.39535	208.8	4.4	109.3	22.7	4.81498	95	4.18502	167.9	30.6	5.48693	148.8	4.86275
4	Fresh	288.5	62.4	4.6234	265.5	4.3	186	63.3	2.93839	143	2.25908	236.6	55.4	4.27076	119.3	2.15343
4	Thawed	275.1	43.3	6.35335	252	5.8	178.4	33.1	5.38973	132.1	3.99094	207	36.5	5.67123	117.6	3.22192
5	Fresh	171.8	53.7	3.19926	195.4	3.6	175.5	59.9	2.92988	111	1.85309	144.3	39	3.7	101.3	2.59744
5	Thawed	138.1	44	3.13864	175.5	4	111.4	35.2	3.16477	117.4	3.33523	128.1	33.8	3.78994	108.5	3.21006
6	Fresh	249.7	62.7	3.98246	191.5	3.1	146	50	2.92	116.7	2.334	227.4	59.1	3.84772	134.9	2.28257
6	Thawed	192.3	49.4	3.89271	141.7	2.9	142.1	40.2	3.53483	92.2	2.29353	178.7	42.6	4.19484	109.1	2.56103
7	Fresh	186.5	50.9	3.66405	134.7	2.6	152.2	44.9	3.38976	75	1.67038	190.8	54.5	3.50092	116.2	2.13211
7	Thawed	193.4	47.9	4.03758	165.1	3.4	232.8	51	4.56471	147.4	2.8902	191.3	47.4	4.03586	155	3.27004
8	Fresh	413.5	56.4	7.33156	90.7	1.6	332.8	48.5	6.86186	251.4	5.18351	361	57.3	6.30017	275.6	4.80977
8	Thawed	342.7	47.9	7.15449	63.3	1.3	329.4	42.7	7.71429	259.8	6.08431	278.6	36.3	7.67493	215.5	5.93664
9	Fresh	403.8	52.5	7.69143	95.5	1.8	338.9	55.3	6.12839	282.3	5.10488	389.8	62.6	6.22684	375.2	5.99361
9	Thawed	415.7	48.8	8.51844	91.4	1.9	372	50.6	7.35178	283.4	5.60079	368.2	57.1	6.44834	362.3	6.34501
10	Fresh	82.8	29	2.85517	71.6	2.5	51.6	22.2	2.32432	35	1.57658	57.2	23.3	2.45494	61.3	2.6309
10	Thawed	121.6	40.7	2.98771	108.1	2.7	92.2	32.3	2.85449	65.4	2.02477	83.5	32	2.60938	77.4	2.41875
11	Fresh	94.7	34.5	2.74493	79.5	2.3	49	23.2	2.11207	49.4	2.12931	79.9	28	2.85357	58.7	2.09643
11	Thawed	108.1	38.2	2.82984	109.6	2.9	101.2	46.7	2.16702	88.6	1.89722	96.9	33.5	2.89254	76.3	2.27761
12	Fresh	339.2	60.1	5.64393	301.3	5	178.4	45	3.96444	126.9	2.82	317.2	59.3	5.34907	241.8	4.07757
12	Thawed	229.7	54.8	4.19161	206.3	3.8	161.2	37.8	4.26455	121.3	3.20899	255.6	58	4.4069	197.3	3.40172
13	Fresh	259.2	50.7	5.11243	251.6	5	117.4	33.1	3.54683	121.3	3.66465	262.7	50.2	5.23307	208.1	4.14542
13	Thawed	202.5	51.9	3.90173	208.9	4	105.2	32.5	3.23692	93.2	2.86769	186.5	42.3	4.40898	147.1	3.47754
14	Fresh	174.5	51.6	3.38178	151.3	2.9	94.3	35.5	2.65634	88.2	2.48451	137.3	42.3	3.24586	87.4	2.06619
14	Thawed	139.5	48	2.90625	128.8	2.7	80.5	33.8	2.38166	74.1	2.19231	131	45.3	2.89183	97.1	2.14349
15	Fresh	146.5	49.5	2.9596	102.5	2.1	78.5	41.3	1.90073	69.1	1.67312	154	47.3	3.25581	100	2.11416
15	Thawed	131.1	54.5	2.4055	116	2.1	71	33.6	2.1131	61	1.81548	143	48.9	2.92434	94.5	1.93252
